# Supplementary material for: Hispidin Ameliorates Acute Ultraviolet B-Induced Skin Inflammation by Targeting Reactive Oxygen Species-Dependent Neutrophil Extracellular Trap Formation
Source: Int J Mol Sci. 2026 Apr 20;27(8):3667. doi: 10.3390/ijms27083667 (PMC13115934; doi:10.3390/ijms27083667)
Supplement: Supplementary file 1 [file ijms-27-03667-s001.zip]

Archive with 1 entries (1 files):
- ijms-4235806-supplementary.pdf
